# Supplementary material for: Morphometric Parameters and MRI Morphological Changes of the Knee and Patella in Physically Active Adolescents
Source: Medicina (Kaunas). 2023 Jan 22;59(2):213. doi: 10.3390/medicina59020213 (PMC9965593; doi:10.3390/medicina59020213)
Supplement: Supplementary file 1 [file medicina-59-00213-s001.zip]

Archive with 1 entries (1 files):
- medicina-2108351-supplementary.pdf
